# Supplementary material for: Copper-based grape pest management has impacted wine aroma
Source: Sci Rep. 2024 May 2;14:10124. doi: 10.1038/s41598-024-60335-9 (PMC11066116; doi:10.1038/s41598-024-60335-9)
Supplement: Supplementary file 2 — Supplementary Table 1. [file 41598_2024_60335_MOESM2_ESM.xlsx]

## Sheet: DATASETfile
Supplementary table 1: Metadata of strains used in this study : Ecological end geographic origin, CUP1 copy number and accession number of sequenced genomes when characterized.
Strain	Genotype	Geographical Origin	CUP1 copy number	Reference	MTF	accession number	Dataset
480-S4	Velum	Spain		[4]	2718		1
A-9 (CAR)	Velum	Georgia	12.4	[8]		ERR1309091	1
CAV21	Velum	France		[4]	2683		1
CBS2814 (AFV)	Velum	Slovakia	15.8	[8]		ERR1308597	1
CECT11764	Velum	Spain		[4]	2714		1
Flor 2D	Velum	Italy	1	[7]	2114	ERR560553	1
GUF54	Velum	France	0.8	[7]	2179	ERR560540	1
M23	Velum	Italy (Sardinia)		[4]	2467		1
P3-D5	Velum	France	4.6	[7]	2292	ERR560546	1
PIO32	Velum	France	2	[4]	2706	ERS16309365	1
TA12	Velum	Hungary	1.1	[4]	2402	ERR560541	1
TR5CUB	Velum	Hungary		[4]	2720		1
V69	Velum	Italy (Sardinia)		[4]	2510		1
VPDN-FINO	Velum	Spain	1	[7]		ERR3139816	1
EXF7200	Oak	Montenegro	1	[1]	3602	SRP059414	1
IL-01	Oak	North America	2	[3]	1763	SRR9546527	1
L761	Oak	Unknown	0.9	[5]		ERR756225	1
NC-02	Oak	North America	1.1	[5]	1764	PRJEB13017	1
OakRom3_2	Oak	Romania	1.1	[7]	2414	ERR3139818	1
PYR 4E	Oak	Greece	1.5	[1]	3601	ERR915336	1
YPS128	Oak	North America	1	[6,9]	1615	SRX2058905	1
ZP848	Oak	Portugal	0.9	[7]	2417	ERR3139822	1
ZP851	Oak	Spain	0.9	[7]	2418	ERR3139823	1
GE7	Wine	France	4.1	[7]	1312	ERR560551	1
L1374	Wine	Chile	36	[6]	1630	SRR3481365	1
L1414	Wine	France	7.6	[7]	2113	ERR560547	1
Lava32_6	Wine	Portugal	5.8	[7]	2333	ERR3139852	1
LMD1-28-1A	Wine	France	4	[7]	1832	ERR560542	1
LMD15	Wine		5.4	Lallemand	3559	ERS16309361	1
LMD3	Wine	Europe	2	Lallemand	746	ERR560539	1
MCN1500_3C	Wine	France	17.8	[7]	789	ERR3139855	1
MTF3686	Wine	France (Pays Nantais)	3.7	Lallemand	3686	PRJEB13017	1
VL1	Wine	France	3.5	[5]	914	ERR756227	1
C-12 (CAT)	Wine	Georgia	14.6	[8]		ERR1309024	2
DBVPG1057 (BNE)	Wine	Italy	13	[8]		ERR1308659	2
DBVPG1076 (BIF)	Wine	Italy	16.3	[8]		ERR1309328	2
DBVPG1129 (BIS)	Wine	Italy	17.9	[8]		ERR1308653	2
DBVPG3924 (BQI)	Wine	Italy	20.2	[8]		ERR1309083	2
LMD10	Wine		6	Lallemand		ERS16309362	2
LMD17	Wine	France	11.2	Lallemand	2117	ERR560543	2
LMD6	Wine		6	Lallemand		ERS16309363	2
R116.3	Wine	Italy	16	[2]			2
R117.1	Wine	Italy	23	[2]			2
R119.5	Wine	Italy	21	[2]			2
R135.3	Wine	Italy	39	[2]			2
R146.2	Wine	Italy	21	[2]			2
R146.4	Wine	Italy	72	[2]			2
R153.5	Wine	Italy	44	[2]			2
R7.1	Wine	Italy	39	[2]			2
R8.2	Wine	Italy	22	[2]			2
R8.7	Wine	Italy	37	[2]			2

## Sheet: References
References
1. Almeida P, Barbosa R, Zalar P, Imanishi Y, Shimizu K, Turchetti B, Legras J-L, Serra M, Dequin S, Couloux A, et al.. A population genomics insight into the Mediterranean origins of wine yeast domestication. Mol. Ecol. 24,5412–5427 (2015)
2. Crosato G, Carlot M, De Iseppi A, Garavaglia J, Pinto LMN, Ziegler DR, Ramos RC de S, Rossi RC, Nadai C, Giacomini A, et al.. Genetic variability and physiological traits of Saccharomyces cerevisiae strains isolated from “Vale dos Vinhedos” vineyards reflect agricultural practices and history of this Brazilian wet subtropical area. World J. Microbiol. Biotechnol. 34, 1–14 (2018)
3. Fay JC, Benavides JA.. Evidence for domesticated and wild populations of saccharomyces cerevisiae. PLoS Genet. 1, 0066–0071 (2005)
4. Legras J-L, Erny C, Charpentier C.. Population Structure and Comparative Genome Hybridization of European Flor Yeast Reveal a Unique Group of Saccharomyces cerevisiae Strains with Few Gene Duplications in Their Genome.Moses AM, editor. PLoS One 9, e108089 (2014)
5. Legras J-L, Galeote V, Bigey F, Camarasa C, Marsit S, Nidelet T, Sanchez I, Couloux A, Guy J, Franco-Duarte R, et al.. Adaptation of S. cerevisiae to Fermented Food Environments Reveals Remarkable Genome Plasticity and the Footprints of Domestication.Wittkopp P, editor. Mol. Biol. Evol. 35, 1712–1727 (2018).
6. Liti G, Carter DM, Moses AM, Warringer J, Parts L, James SA, Davey RP, Roberts IN, Burt A, Koufopanou V, et al.. Population genomics of domestic and wild yeasts. Nature 458, 337–341 (2009)
7. Marsit S, Mena A, Bigey F, Sauvage F-X, Couloux A, Guy J, Legras J-L, Barrio E, Dequin S, Galeote V.. Evolutionary Advantage Conferred by an Eukaryote-to-Eukaryote Gene Transfer Event in Wine Yeasts. Mol. Biol. Evol. 32, 1695–1707 (2015)
8. Peter J, De Chiara M, Friedrich A, Yue JX, Pflieger D, Bergström A, Sigwalt A, Barre B, Freel K, Llored A, et al.. Genome evolution across 1,011 Saccharomyces cerevisiae isolates. Nature 556, 339–344 (2018)
9. Sniegowski PD, Dombrowski PG, Fingerman E. 2002. Saccharomyces cerevisiae and Saccharomyces paradoxus coexist in a natural woodland site in North America and display different levels of reproductive isolation from European conspecifics. FEMS Yeast Res. 1, 299–306.
